# Supplementary material for: Association of Insulin-like Growth Factor-1 with Bone Mineral Density in Survivors of Childhood Acute Leukemia
Source: Cancers (Basel). 2024 Mar 27;16(7):1296. doi: 10.3390/cancers16071296 (PMC11011034; doi:10.3390/cancers16071296)
Supplement: Supplementary file 1 [file cancers-16-01296-s001.zip]

Archive with 1 entries (1 files):
- cancers-2928890-supplementary.pdf
